# Supplementary material for: Whole-Genome Identification and Expression Pattern of the Vicinal Oxygen Chelate Family in Rapeseed (Brassica napus L.)
Source: Front Plant Sci. 2017 May 9;8:745. doi: 10.3389/fpls.2017.00745 (PMC5422514; doi:10.3389/fpls.2017.00745)
Supplement: Supplementary file 1 [file Table1.XLSX]

## Sheet: Sheet1
TableS1 Original data of subcellular prediction of BnVOCs
Gene	Subcellular location
	PProwler					TargetP
	SP	MTP	CTP	other		cTP	mTP	SP	other
BnGLYI1	0.08	0.21	0.01	0.69		0.032	0.126	0.59	0.19
BnGLYI2	0.06	0.18	0.01	0.75		0.028	0.283	0.435	0.186
BnGLYI3	0.06	0.16	0.01	0.78		0.031	0.253	0.444	0.221
BnGLYI4	0.08	0.22	0.01	0.69		0.033	0.125	0.596	0.188
BnGLYI5	0	0.07	0.92	0		0.848	0.176	0.024	0.02
BnGLYI6	0.01	0.34	0.61	0.04		0.57	0.127	0.071	0.033
BnGLYI7	0.03	0.27	0.03	0.67		0.271	0.246	0.047	0.521
BnGLYI8	0.05	0.28	0	0.66		0.01	0.582	0.15	0.594
BnGLYI9	0.01	0.05	0	0.93		0.052	0.377	0.05	0.807
BnGLYI10	0.01	0.06	0	0.93		0.053	0.419	0.041	0.77
BnGLYI11	0.02	0.93	0	0.04		0.03	0.723	0.059	0.169
BnGLYI12	0.02	0.94	0.01	0.04		0.048	0.74	0.025	0.132
BnGLYI13	0.09	0.14	0.03	0.74		0.067	0.161	0.144	0.571
BnGLYI14	0.04	0.23	0.04	0.69		0.128	0.256	0.061	0.52
BnGLYI15	0.09	0.14	0.03	0.74		0.067	0.161	0.144	0.571
BnGLYI16	0.04	0.21	0.05	0.7		0.16	0.235	0.032	0.613
BnGLYI17	0.04	0.6	0.01	0.35		0.065	0.381	0.098	0.356
BnGLYI18	0.04	0.51	0.01	0.44		0.104	0.256	0.066	0.292
BnGLYI19	0.03	0.16	0.01	0.8		0.057	0.248	0.133	0.578
BnGLYI20	0.03	0.16	0.01	0.81		0.055	0.246	0.13	0.581
BnGLYI21	0.03	0.16	0.01	0.81		0.055	0.247	0.131	0.58
BnGLYI22	0.01	0.91	0	0.07		0.037	0.477	0.065	0.114
BnGLYI23	0.01	0.91	0	0.07		0.041	0.425	0.08	0.115
BnGLYI24	0.01	0.91	0	0.07		0.041	0.417	0.088	0.099
BnGLYI25	0	0.18	0.81	0		0.859	0.258	0.005	0.022
BnGLYI26	0	0.05	0.95	0		0.838	0.324	0.018	0.013
BnGLYI27	0.03	0.07	0	0.9		0	0.071	0.057	0.932
BnGLYI28	0.01	0.09	0	0.89		0.057	0.294	0.103	0.81
BnGLYI29	0.04	0.1	0	0.85		0.038	0.106	0.074	0.863
BnGLYI30	0.02	0.09	0	0.89		0.052	0.111	0.056	0.871
BnGLYI31	0.01	0.91	0	0.08		0.041	0.438	0.08	0.11
BnGLYI32	0.02	0.5	0.3	0.18		0.233	0.264	0.024	0.417
BnGLYI33	0.02	0.39	0.4	0.19		0.37	0.186	0.027	0.413
BnGLYI34	0.02	0.34	0.5	0.14		0.412	0.184	0.019	0.401
BnHPPD1	0.02	0.09	0.01	0.88		0.281	0.054	0.028	0.879
BnHPPD2	0.02	0.12	0.04	0.82		0.377	0.046	0.036	0.824
BnHPPD3	0.01	0.06	0	0.92		0.314	0.037	0.019	0.933
BnHPPD4	0.04	0.08	0	0.88		0.148	0.055	0.039	0.925
