# Supplementary material for: Whole-Genome Identification and Expression Pattern of the Vicinal Oxygen Chelate Family in Rapeseed (Brassica napus L.)
Source: Front Plant Sci. 2017 May 9;8:745. doi: 10.3389/fpls.2017.00745 (PMC5422514; doi:10.3389/fpls.2017.00745)
Supplement: Supplementary file 2 [file Table2.XLSX]

## Sheet: Sheet1
Table S2 original data of qRT-PCR
Gene name	root	stem	leaf	flower	late seeds	early seeds
BnHPPD1	1	1.30485	107.384	3.02874	18.5569	2.29905
BnHPPD2	1	1.32777	88.3165	7.39466	10.6014	5.0637
BnHPPD3	1	2.10944	10.6545	1.85268	2.83233	5.71097
BnHPPD4	1	0.300024	0.973517	4.27875	2.06977	2.40537
BnGLYI1	0	1	0	0	0.0579682	0.159038
BnGLYI2	1	0.706649	6.18964	2.36902	3347.48	1.00082
BnGLYI3	1	1.01588	1.45996	24.4406	929.748	0.518174
BnGLYI4	0	1	0	0	0.113845	0.334629
BnGLYI5	1	1.11349	2.92827	6.69711	10.8888	4.27742
BnGLYI6	1	1.68527	3.71722	5.37027	4.70038	1.34836
BnGLYI7	1	0.252335	0.708899	2.08049	15.9797	5.47202
BnGLYI8	1	0.544714	0.67541	1.12319	3.69107	2.23299
BnGLYI9	1	4.59116	2.75958	4.86769	1.1016	1.19195
BnGLYI10	1	1.66866	1.15386	3.10293	1.16094	1.11608
BnGLYI11	1	2.31498	1.812	2.33532	1.13312	0.253155
BnGLYI12	1	1.05679	1.66894	42.7736	105.193	2334.89
BnGLYI13	1	1.35598	14874.2	18967.6	0	0
BnGLYI14	0	1	0	0	0.489384	0.110977
BnGLYI15	1	0.636036	3.19655	3.76093	32.3217	6.19896
BnGLYI16	0	1	0	0	0.233702	0.275829
BnGLYI17	1	1.58382	5.58254	4.9935	31.0194	8.89355
BnGLYI18	1	0.0109894	0.0285713	0.0166769	1.39887	0.412185
BnGLYI22	1	1.77129	36.9506	21.1152	67.0753	26.8945
BnGLYI23	1	1.10717	11.4027	9.67813	5.34286	5.09963
BnGLYI24	1	0.375466	2.53504	1.55197	1.4969	0.885108
BnGLYI25	1	8.78457	693.19	169.477	55.0167	34.771
BnGLYI26	0	0	9.52337	1	1.36942	0.175193
BnGLYI27	1	0.95977	2.80314	3.02846	22.2479	2.42689
BnGLYI28	1	1.2888	10.6127	31.325	12.5041	4.53654
BnGLYI29	1	0.137453	0.246298	0.438063	0.090884	0.0499794
BnGLYI30	1	0.790273	29.3863	3.85827	7.11904	3.4011
BnGLYI31	1	0.322617	21.0097	4.88757	25.9465	3.91738
BnGLYI32	1	2.17533	59.522	1.91017	9.52186	2.81453
BnGLYI33	0	1	0	0	0	0.231169
BnGLYI34	1	1.06283	9.17238	2.57824	1.98122	1.12644
Gene name	HO_Dry1	LO_Dry1	HO_Dry2	LO_Dry2	HO_Dry3	LO_Dry3
BnHPPD1	10.0224	15.4688	11.4216	14.1302	13.6575	11.2879
BnHPPD2	4.87579	16.1578	3.31423	6.51312	3.61627	6.19508
BnHPPD3	2.01176	0.292933	0.753611	0.274323	1.25847	0.526256
BnHPPD4	2.76979	3.77996	2.60364	2.33121	2.76474	2.38032
BnGLYI1	1.24178	0.612873	0.913304	0.943793	2.25835	0.551417
BnGLYI2	3529.12	1100.97	2359.35	2670.85	2380.62	1848.39
BnGLYI3	887.112	327.016	127.86	330.19	113.362	143.305
BnGLYI4	4.17263	1.91244	2.63763	3.21625	2.50202	0.729192
BnGLYI5	23.3585	10.4215	4.67073	5.06925	8.07205	3.7488
BnGLYI6	5.54755	9.18799	5.53301	7.56547	4.33922	3.84686
BnGLYI7	12.5337	13.5361	10.4469	27.3922	18.4169	2.82108
BnGLYI8	4.376	3.27949	3.70068	4.51444	3.49545	2.41165
BnGLYI9	3.82025	1.36858	4.39177	1.80904	4.80602	7.00987
BnGLYI10	7.90151	2.38485	7.67826	2.78121	7.37982	10.2897
BnGLYI11	3.02346	0.527054	0.818495	0.392008	1.12246	1.16568
BnGLYI12	11.8587	95.4009	3.69702	18.8761	3.31216	3.4311
BnGLYI13	1.53033	13.4167	893.933	19796.2	0	2.09394
BnGLYI14	6.57736	4.08471	5.80565	6.4274	5.0362	1.48267
BnGLYI15	25.6993	6.1139	4.52429	6.37871	14.2681	6.84009
BnGLYI16	1.31196	0.754096	1.52843	1.7271	2.60381	1.72258
BnGLYI17	8.20848	9.18888	7.64027	13.4316	36.0931	12.0241
BnGLYI18	1.58139	0.248226	0.127622	0.0477423	0.341068	1.10909
BnGLYI22	3.90708	2.62414	4.10644	14.9916	19.6585	6.97955
BnGLYI23	44.5294	15.4739	53.9645	28.6674	47.7513	70.6789
BnGLYI24	27.0193	2.767	495.71	8.40043	7.45211	3.40276
BnGLYI25	497.266	8.61502	2607.88	280.757	286.877	157.487
BnGLYI26	0	0	0	0	3.03735	1.79615
BnGLYI27	255.509	11.1559	1138.28	573.994	105.87	69.3925
BnGLYI28	354.258	53.3438	806.31	1.01886	0.0567435	0.109043
BnGLYI29	0.514907	1e-06	0.313708	0.727716	0.125704	0.13447
BnGLYI30	334.287	1.43372	512.258	80.5694	21.2896	24.1666
BnGLYI31	1.33437	1.61475	0.836176	1e-06	1.10952	0.865109
BnGLYI32	3.14026	9.7172	4.24658	1.97948	1.02479	1.88392
BnGLYI33	0	0	0	0	0	5.22035
BnGLYI34	15.501	46.1284	29.5383	11.2606	15.7978	77.5334
