# Supplementary material for: Whole-Genome Identification and Expression Pattern of the Vicinal Oxygen Chelate Family in Rapeseed (Brassica napus L.)
Source: Front Plant Sci. 2017 May 9;8:745. doi: 10.3389/fpls.2017.00745 (PMC5422514; doi:10.3389/fpls.2017.00745)
Supplement: Supplementary file 3 [file Table3.XLSX]

## Sheet: Sheet1
Table S3. Primer pairs used in quantitative RT-PCR
Gene name	Primer 1(5'--3')	Primer 2(5'--3')
BnGLYI1	TAGGTACGTACACCATT	CAAATATCATACGACTC
BnGLYI2	GCAGACAACGATAGCATTCA	ACATCAGCATAACAGAAG
BnGLYI3	GCAAACAACGATAGCATTCA	ACATCATGGTAGCAGAAG
BnGLYI4	CACTAAGCAACCGGGTTAAGA	GAGTGAGTTTAGGTGTCGG
BnGLYI5	CGCTTTGCGCCTCTAAC	GTGATTCCTTAGCTTCCG
BnGLYI6	TCTCGAGTTTCAGTTTCGCC	ATCCCGAACCGTTGACAAG
BnGLYI7	TGTTTGATTTGTCCAGAT	TCCAAACCGTTCTCTCAG
BnGLYI8	TTTCTGATACTTCAACAGC	GCTCGGAGTTCCCACCT
BnGLYI9	CTGACTCCGTTTCGCTCAT	CCTCGAATGTTTAATCAACG
BnGLYI10	TGTGTATCTTCTATCAGGTG	ATGAGATCTAGAGTGCG
BnGLYI11	CTTCAAATGGTGAGTTGTTG	CCATAATAGCGAAGTGG
BnGLYI12	TGCTTCATTGGATTGGCC	TTATAAGTGAGCTCCAC
BnGLYI13	TCATTGCTCAGGCCAGGCC	TACTGAACACGTCAGCAA
BnGLYI14	TAAGTTATTTAGACGACC	CTGTTGCCGTATCCAGC
BnGLYI15	TCCCATCCCAGAATATCGC	TGACTCGGACTATCACAAC
BnGLYI16	TATGATCGGTTGCGAA	ATATGGTCTAAGATCATC
BnGLYI17	ATACGCTTTGCTGATGTCG	CACATGGTTCAGTGACG
BnGLYI18	TCTATATTCACACTTCACAG	GACATGGTTCAGTGACG
BnGLYI22	TTTTCGTCTCTAGATACAG	ATCAAGACCTTGCGCGT
BnGLYI23	GCGGTGTGATAGAGAAAGTGA	AACGACATTGACGGAGA
BnGLYI24	GAATCTGTATAACTGCCCGT	ATCCCGCCCGACTCATGG
BnGLYI25	GGGCAGGGCTGGCCCTGA	TGGACCAGGTTTATCGAACT
BnGLYI26	GCGTTTTGGTTGATTTG	GAAGATGATAATCTCAT
BnGLYI27	CCGCCTATCACGTGTC	GCCTAGTATCATCTGCATG
BnGLYI28	GAAGAGGCTCAAGGAAGTGG	GCGGTTTAAGCTCCAGATTC
BnGLYI29	TTAGCTTTAGCTCTCTCT	ATATCACCTTGAGGTCTC
BnGLYI30	GACTGCCTACTATCACTGATCT	GCGTGTGACGTCGGATGAT
BnGLYI31	CTATGGGGAGAGTACAATGT	TACAGAAAATGTAACCATCA
BnGLYI32	ATCATCTCCCTGCGATAG	TGTGCTTGATTAGCCTT
BnGLYI33	ATGGCAGTATTGTCATTT	ATACTGTTAAATTATAAGG
BnGLYI34	CCATCAGAAGATTCAGAACTGA	AAGAATATTGACGAGTTCA
BnHPPD1	CGACGCAGCTGCTACCTCT	GGAGGAGAATCTCATGCCGAGG
BnHPPD2	CGCTGCCTCGGCTGCGTC	GAGAATCGCATTCCGAGTC
BnHPPD3	GACTAGGCATGCGATTCTC	TGTAGCGGACGGTTGAGCT
BnHPPD4	CCTTCGTCGCGTTACAGTTA	GAACTGTGTTCACCCGAATG
