# Supplementary material for: Whole-Genome Identification and Expression Pattern of the Vicinal Oxygen Chelate Family in Rapeseed (Brassica napus L.)
Source: Front Plant Sci. 2017 May 9;8:745. doi: 10.3389/fpls.2017.00745 (PMC5422514; doi:10.3389/fpls.2017.00745)
Supplement: Supplementary file 4 [file Table4.XLSX]

## Sheet: Sheet1
Table S4 Homologous VOC genes in different Brassica species
B. rapa	B. oleracea	B. nigra	B. napus
Bra031589	Bol006512	BniB002921	BnaA09g49270D
Bra018692	Bol041147	BniB035879	BnaA06g04170D
Bra018654	Bol041183	BniB034245	BnaC05g05340D
Bra016811	Bol036627	BniB009709	BnaCnng38880D
Bra019830	Bol038135	BniB047642	BnaC05g05770D
Bra016662	Bol031562	BniB015510	BnaA06g04580D
Bra026138	Bol029248	BniB025812	BnaC03g51010D
Bra026768	Bol014094	BniB025028	BnaCnng47290D
Bra008491	Bol026051	BniB009417	BnaC08g15100D
Bra011950	Bol037989	BniB003628	BnaA08g25110D
Bra027753		BniB020792	BnaC05g08770D
Bra027684		BniB031065	BnaA06g07360D
Bra004214		BniB014868	BnaC05g11680D
Bra005612		BniB035915	BnaA08g23870D
Bra006835			BnaA06g10060D
Bra002767			BnaC08g16660D
Bra015511			BnaA09g56790D
Bra032415			BnaC08g38920D
			BnaA02g19970D
			BnaC02g46640D
			BnaC02g23290D
			BnaC09g12330D
			BnaA09g12000D
			BnaC09g11920D
			BnaC06g28360D
			BnaA07g26290D
			BnaC04g15790D
			BnaA07g13890D
			BnaA05g35240D
			BnaCnng59150D
			BnaA09g11460D
			BnaA10g11070D
			BnaC03g13130D
			BnaA03g10440D
			BnaC05g04530D
			BnaA09g49870D
			BnaC08g44820D
			BnaA10g04310D
18	10	14	38	sum
